# Supplementary material for: Middle-aged individuals may be in a perpetual state of H3N2 influenza virus susceptibility
Source: Nat Commun. 2020 Sep 11;11:4566. doi: 10.1038/s41467-020-18465-x (PMC7486384; doi:10.1038/s41467-020-18465-x)
Supplement: Supplementary file 3 — Source Data [file 41467_2020_18465_MOESM3_ESM.xlsx]

## Sheet: Fig 1 and Supplementary Fig 1
Figure 1 and Supplementary Figure 1
Participant	Age	Age group	ELISA 3c2.A	ELISA 3c2.A2	FRNT 3c2.A	FRNT 3c2.A2	ELLA 3c2.A	ELLA 3c2.A2
1	1	1-2	0.5	0.5	10	10	10	10
2	1	1-2	6.06773	4.83165	20	10	40	80
3	1	1-2	0.5	0.5	10	10	10	10
4	1	1-2	24.0452	16.9869	80	80	80	640
5	1	1-2	0.5	0.5	10	10	10	10
6	1	1-2	11.1988	8.94952	80	80	1280	160
7	1	1-2	8.4668	6.86377	40	20	10	20
8	1	1-2	10.7415	7.65977	40	40	160	640
9	1	1-2	0.5	0.5	10	10	10	10
10	1	1-2	0.5	0.5	10	10	10	10
11	1	1-2	32.334	43.4956	80	320	80	320
12	1	1-2	0.5	0.5	10	10	10	10
13	1	1-2	0.5	0.5	10	10	10	10
14	1	1-2	0.5	0.5	10	10	20	20
15	1	1-2	0.5	0.5	10	10	10	10
16	1	1-2	0.60271	0.5	10	10	10	10
17	1	1-2	0.5	0.5	10	10	10	10
18	1	1-2	0.5	0.5	10	10	10	10
19	1	1-2	0.5	0.5	10	10	80	20
20	1	1-2	0.5	0.5	10	10	10	10
21	1	1-2	0.5	0.5	160	320	320	80
22	1	1-2	0.5	0.5	10	10	10	10
23	1	1-2	0.5	0.5	10	10	10	10
24	1	1-2	0.5	0.5	10	10	10	10
25	1	1-2	35.6102	33.9428	80	80	160	20
26	1	1-2	2.33902	2.8231	20	20	40	80
27	1	1-2	0.5	0.5	10	10	10	10
28	1	1-2	0.5	0.5	10	10	10	10
29	1	1-2	0.5	0.5	10	10	10	10
30	1	1-2	0.5	0.5	10	10	10	10
31	1	1-2	11.2977	14.4966	80	160	640	160
32	1	1-2	496.055	267.594	1280	1280	2560	160
33	2	1-2	0.5	0.5	10	10	10	10
34	2	1-2	6.91872	10.6693	40	40	320	160
35	2	1-2	0.830323	0.996086	10	10	10	10
36	2	1-2	65.6018	80.5729	320	320	1280	320
37	2	1-2	77.221	0.794602	10	10	10	10
38	2	1-2	0.5	1.81933	10	10	10	10
39	2	1-2	1.89897	0.5	20	10	20	40
40	2	1-2	0.5	0.5	10	10	10	10
41	2	1-2	1.05466	1.02071	20	20	80	10
42	2	1-2	0.5	0.5	10	40	20	40
43	2	1-2	0.981483	1.02823	10	10	10	10
44	2	1-2	19.6613	17.6059	160	160	320	160
45	2	1-2	0.5	0.5	10	10	10	10
46	2	1-2	0.5	0.5	10	10	10	20
47	2	1-2	24.1763	24.5281	160	160	40	40
48	3	3-10	0.5	0.5	10	10	20	20
49	3	3-10	0.931738	0.760707	10	10	10	10
50	3	3-10	1.61803	2.18511	20	20	10	10
51	3	3-10	0.5	0.5	10	10	10	20
52	3	3-10	77.0058	83.4195	640	640	1280	320
53	3	3-10	0.5	0.5	10	10	10	20
54	3	3-10	20.9772	21.7193	80	40	320	160
55	3	3-10	7.4653	9.03459	80	160	5120	640
56	3	3-10	27.4926	31.8398	640	640	2560	160
57	3	3-10	9.5031	10.2838	160	160	40	40
58	3	3-10	22.1657	24.1202	640	640	80	40
59	3	3-10	85.8266	89.3294	640	640	1280	160
60	3	3-10	75.0141	75.3209	640	640	640	160
61	3	3-10	0.5	0.5	10	10	20	20
62	3	3-10	23.0632	19.7412	160	320	640	160
63	3	3-10	0.5	0.5	10	10	10	10
64	3	3-10	25.8683	23.8685	80	160	640	160
65	3	3-10	9.07899	8.09798	160	160	80	20
66	3	3-10	5.71202	5.56467	10	10	640	320
67	3	3-10	0.5	0.5	10	10	10	20
68	3	3-10	7.98531	8.04875	80	160	320	80
69	3	3-10	20.7624	19.0387	160	160	640	80
70	3	3-10	0.5	0.5	10	10	10	80
71	3	3-10	104.189	82.7386	640	320	5120	640
72	3	3-10	12.5854	13.4197	160	160	320	80
73	3	3-10	1.40308	1.20533	20	40	20	20
74	3	3-10	10.9592	9.33668	80	80	320	80
75	3	3-10	8.78083	5.48083	80	80	20	80
76	3	3-10	10.1346	7.17417	80	160	10	20
77	3	3-10	13.1067	11.3467	160	160	40	20
78	4	3-10	13.7953	10.8265	80	40	160	80
79	4	3-10	23.2001	20.0751	80	80	640	160
80	4	3-10	25.4719	20.2748	160	160	640	160
81	4	3-10	0.5	0.5	10	10	10	10
82	5	3-10	2.8275	2.24504	40	20	10	10
83	5	3-10	0.5	0.5	10	10	10	10
84	5	3-10	5.7224	5.43152	80	80	160	40
85	5	3-10	3.47603	3.37737	40	80	20	10
86	5	3-10	22.965	19.4319	160	160	1280	80
87	5	3-10	62.9278	46.2115	640	640	640	80
88	5	3-10	3.1931	3.52328	20	20	160	10
89	5	3-10	82.1235	54.031	160	320	1280	320
90	5	3-10	5.38671	4.62032	40	20	10	40
91	5	3-10	26.0504	44.4886	320	320	640	320
92	6	3-10	38.4176	44.0269	320	320	1280	160
93	6	3-10	42.4038	43.5251	160	320	2560	640
94	6	3-10	77.7212	72.5443	320	320	1280	640
95	6	3-10	64.977	83.0909	160	160	5120	640
96	6	3-10	2.5277	1.87692	20	20	20	20
97	6	3-10	2.69225	3.49655	10	20	10	10
98	6	3-10	75.7404	87.5164	640	640	40	80
99	6	3-10	8.50472	8.45075	80	160	640	80
100	6	3-10	81.4066	16.0136	40	80	80	80
101	6	3-10	68.0645	72.7869	160	160	2560	320
102	6	3-10	2.83569	8.5156	80	80	40	320
103	6	3-10	8.91745	42.8933	320	160	2560	160
104	7	3-10	7.14161	4.84542	40	80	40	40
105	7	3-10	39.8021	44.5193	320	640	320	80
106	7	3-10	23.8714	23.4643	80	40	320	40
107	7	3-10	14.4947	10.5635	40	80	40	20
108	7	3-10	31.6829	26.6559	160	160	1280	320
109	7	3-10	7.18567	5.64391	40	40	320	80
110	7	3-10	8.2369	8.15876	40	40	1280	80
111	7	3-10	4.51586	3.72426	40	20	80	10
112	7	3-10	7.11069	6.96562	40	20	40	10
113	8	3-10	62.3248	84.7317	640	320	2560	2560
114	8	3-10	1.46615	1.42273	20	20	80	40
115	8	3-10	7.07764	8.72449	20	40	1280	80
116	8	3-10	25.2969	21.6948	40	40	1280	160
117	8	3-10	11.4142	18.0487	80	160	640	160
118	8	3-10	2.01775	2.01799	10	10	160	10
119	8	3-10	8.60807	12.6403	20	20	160	40
120	9	3-10	8.25873	11.0407	80	80	40	10
121	9	3-10	20.9421	31.0171	80	160	320	160
122	9	3-10	14.6416	19.9434	40	40	640	160
123	9	3-10	8.68236	9.44407	20	20	160	80
124	9	3-10	1334.52	1496.63	2560	5120	2560	640
125	9	3-10	55.6416	49.873	640	320	1280	320
126	9	3-10	53.6338	41.37	160	80	1280	640
127	9	3-10	2.17275	2.05117	40	40	160	20
128	10	3-10	21.7728	20.6362	160	160	160	80
129	11	11-20	6.95151	5.47586	20	40	160	40
130	11	11-20	11.3498	12.3306	40	80	640	160
131	11	11-20	54.6011	61.6125	160	160	640	160
132	12	11-20	18.4285	5.615	160	40	160	40
133	12	11-20	9.03682	6.86028	20	40	1280	160
134	13	11-20	33.7335	32.7805	160	320	1280	80
135	13	11-20	0.5	0.5	10	10	40	10
136	14	11-20	5.95632	5.17597	20	20	40	20
137	15	11-20	1.76734	1.71233	10	10	20	10
138	15	11-20	8.21153	11.3459	20	20	640	80
139	15	11-20	17.9171	17.8049	40	80	320	80
140	16	11-20	13.8652	10.761	80	40	320	80
141	18	11-20	12.416	21.3335	10	10	320	160
142	19	11-20	15.2866	27.0999	40	40	320	320
143	19	11-20	0.5	0.5	10	10	20	10
144	20	11-20	25.651	22.3385	80	10	1280	160
145	20	11-20	10.2926	14.2287	40	20	640	80
146	20	11-20	5.46307	7.3759	10	10	40	40
147	20	11-20	30.4968	35.2369	40	40	160	20
148	20	11-20	60.0904	45.1403	80	80	320	20
149	20	11-20	8.29879	11.2587	20	10	160	20
150	20	11-20	8.57152	10.5194	10	10	320	20
151	21	21-30	7.81875	4.76532	10	10	80	40
152	21	21-30	31.0961	33.9496	40	10	80	40
153	21	21-30	58.0534	28.4708	40	10	160	40
154	22	21-30	2.1032	1.8859	10	10	160	40
155	22	21-30	2.14623	2.70158	10	10	10	10
156	22	21-30	17.9301	20.8192	10	10	160	40
157	22	21-30	21.8753	26.6215	40	20	320	160
158	23	21-30	15.4363	21.9147	40	20	320	640
159	23	21-30	20.9911	13.4379	40	10	20	40
160	24	21-30	11.7249	9.04195	80	20	80	40
161	24	21-30	29.2076	34.6098	160	160	160	40
162	24	21-30	37.1022	36.9081	80	20	160	20
163	25	21-30	27.4004	24.9261	80	40	320	80
164	25	21-30	11.5334	10.5985	80	40	40	20
165	25	21-30	42.3366	34.9127	80	20	40	20
166	26	21-30	25.501	24.2541	160	40	160	40
167	26	21-30	17.966	23.801	40	40	80	40
168	26	21-30	30.9565	35.8398	80	160	20	20
169	26	21-30	5.85847	4.57054	40	10	20	10
170	27	21-30	9.77646	8.53361	20	10	80	160
171	27	21-30	8.45562	7.49587	20	10	40	40
172	27	21-30	2.97292	3.26102	10	10	10	10
173	28	21-30	4.48408	4.28632	10	10	80	80
174	28	21-30	37.0071	42.2598	40	20	80	40
175	28	21-30	4.7837	6.31394	10	10	10	10
176	29	21-30	12.2155	13.3201	20	20	160	80
177	29	21-30	7.01842	7.19632	10	10	20	10
178	29	21-30	8.07436	6.98043	40	20	40	40
179	29	21-30	10.5119	3.32133	40	10	80	40
180	30	21-30	9.60481	13.9389	80	160	40	40
181	30	21-30	10.3036	11.1309	10	10	80	40
182	30	21-30	6.96053	5.82664	160	80	320	160
183	31	31-40	21.0613	22.3349	80	40	40	20
184	31	31-40	9.0895	7.97652	20	10	10	10
185	31	31-40	9.05867	10.4086	10	10	40	20
186	31	31-40	8.7412	6.1407	10	10	10	20
187	32	31-40	9.11323	10.7949	20	10	80	40
188	32	31-40	6.86277	4.97921	20	20	40	20
189	33	31-40	26.943	35.7665	80	40	10	10
190	33	31-40	3.49948	3.78337	20	10	160	160
191	33	31-40	2.65176	3.25567	10	10	10	20
192	33	31-40	6.25789	8.39871	10	10	10	10
193	33	31-40	4.33639	3.48056	10	10	40	20
194	33	31-40	6.36651	8.10527	10	10	40	40
195	34	31-40	10.1706	7.16592	10	10	160	40
196	34	31-40	20.2232	13.7268	10	10	160	40
197	34	31-40	2.70951	2.6958	10	10	10	10
198	35	31-40	21.4626	28.9573	40	40	80	40
199	35	31-40	26.9304	31.1259	80	40	320	160
200	35	31-40	5.89454	5.69062	10	10	320	160
201	36	31-40	10.1982	10.9189	20	20	40	320
202	36	31-40	13.3563	19.821	80	20	640	80
203	36	31-40	17.9387	22.2163	40	40	80	40
204	37	31-40	7.3311	5.33716	20	10	40	80
205	37	31-40	20.9512	16.52	80	40	640	160
206	37	31-40	14.8172	19.1208	40	20	20	20
207	37	31-40	18.0899	15.1496	40	10	20	20
208	37	31-40	2.24756	2.52096	10	10	20	20
209	38	31-40	15.0761	14.9951	80	20	160	80
210	38	31-40	27.7541	24.8401	20	10	160	40
211	38	31-40	0.645917	1.03295	10	10	10	10
212	39	31-40	24.0209	32.5089	40	10	40	40
213	39	31-40	7.3297	6.5949	40	10	20	10
214	39	31-40	10.6972	7.65089	10	10	40	20
215	39	31-40	7.62047	7.88224	10	10	80	20
216	40	31-40	5.38025	6.89217	20	10	20	20
217	40	31-40	2.47013	2.62727	20	10	10	10
218	40	31-40	1.40443	2.35218	10	10	10	10
219	41	41-50	0.5	0.5	10	10	10	10
220	41	41-50	3.71405	4.94135	10	10	20	20
221	41	41-50	6.88388	5.36936	10	10	20	20
222	41	41-50	4.42125	6.13645	10	10	20	20
223	42	41-50	10.9411	12.9928	40	20	320	80
224	42	41-50	5.23569	5.3955	20	10	20	10
225	42	41-50	9.26587	9.766	10	10	80	80
226	43	41-50	3.91451	3.57227	10	10	160	40
227	44	41-50	1.79838	2.14396	10	10	10	10
228	44	41-50	3.2447	4.26758	10	10	20	20
229	44	41-50	3.3239	3.59119	10	10	80	20
230	45	41-50	7.70777	11.2719	10	10	320	40
231	45	41-50	14.6445	18.2975	10	10	160	40
232	45	41-50	9.80224	9.10919	10	10	80	20
233	46	41-50	8.56136	6.31741	40	10	20	20
234	46	41-50	7.16357	4.63593	20	10	80	20
235	46	41-50	15.2609	18.5664	10	20	320	40
236	47	41-50	20.4784	25.1977	20	20	20	10
237	47	41-50	13.5239	10.0562	10	10	40	10
238	48	41-50	10.9692	8.43176	10	10	20	20
239	49	41-50	5.68556	7.42277	10	10	10	20
240	49	41-50	21.1315	16.2873	20	10	40	80
241	49	41-50	29.059	47.9729	160	80	80	40
242	50	41-50	7.98335	8.40197	20	10	20	20
243	50	41-50	10.4429	9.0916	40	20	10	10
244	50	41-50	1.5879	1.63826	10	10	10	10
245	50	41-50	2.87252	2.95022	10	10	80	20
246	51	51-60	3.88477	3.83392	10	10	20	40
247	51	51-60	39.2675	34.9343	160	40	80	40
248	51	51-60	41.2496	26.4953	40	20	640	20
249	51	51-60	9.65474	11.0253	10	10	20	20
250	52	51-60	28.6253	2.10637	40	10	20	20
251	52	51-60	4.47505	3.74915	40	10	160	80
252	52	51-60	23.123	28.792	20	10	20	20
253	53	51-60	22.3938	13.5666	40	20	80	40
254	53	51-60	3.71052	3.16702	10	10	40	20
255	53	51-60	10.1647	10.1979	10	10	80	40
256	53	51-60	42.136	76.5187	160	640	40	20
257	54	51-60	8.81734	12.6311	10	10	40	80
258	54	51-60	4.62716	7.97278	10	10	20	20
259	54	51-60	34.2365	7.78864	10	10	80	80
260	54	51-60	4.65694	3.59202	10	10	20	20
261	55	51-60	7.41425	8.74921	10	10	20	20
262	55	51-60	1.20785	1.44066	10	10	10	10
263	55	51-60	3.36106	3.52322	10	10	80	10
264	56	51-60	3.49639	2.46571	10	10	20	20
265	57	51-60	22.3925	26.5266	160	40	320	80
266	58	51-60	5.3834	5.72922	10	10	40	20
267	58	51-60	1.01663	1.50119	10	10	20	10
268	58	51-60	60.9542	71.1183	10	10	10	10
269	59	51-60	24.3085	22.4356	40	20	40	160
270	59	51-60	1.56932	1.70835	10	10	10	10
271	59	51-60	4.72226	6.99232	10	10	80	20
272	59	51-60	82.7066	85.5076	80	160	640	640
273	60	51-60	4.4923	3.5153	10	10	80	40
274	60	51-60	5.64092	4.89139	10	10	20	10
275	60	51-60	4.73954	4.72419	10	10	10	10
276	60	51-60	3.0815	1.49291	10	10	10	10
277	61	61-70	14.0904	15.3619	40	10	40	10
278	61	61-70	10.3327	12.4719	10	10	80	40
279	61	61-70	11.6897	12.1294	80	40	160	80
280	61	61-70	16.7545	12.4122	20	10	160	40
281	62	61-70	26.1973	13.0578	40	10	640	80
282	62	61-70	5.26276	3.84968	10	10	160	160
283	62	61-70	4.23929	3.03908	10	10
284	63	61-70	10.7946	11.95	40	20	20	40
285	63	61-70	11.2522	18.213	80	80	40	40
286	63	61-70	8.91094	11.6796	40	10	20	10
287	63	61-70	3.05175	4.03919	10	10	640	160
288	64	61-70	3.26009	2.95938	10	10	80	160
289	64	61-70	1.3058	1.59079	10	10	20	20
290	64	61-70	4.8574	4.69747	10	10	20	20
291	64	61-70	78.8822	62.2074	320	80	160	80
292	65	61-70	1.7622	2.11688	10	10	10	10
293	65	61-70	4.82022	5.03632	80	20	80	40
294	65	61-70	6.6939	6.66236	10	10	40	40
295	66	61-70	7.00515	6.23327	20	10	40	20
296	66	61-70	11.6076	10.667	10	10	10	20
297	66	61-70	51.6054	64.4476	320	80	640	320
298	67	61-70	2.13216	2.99639	10	10	10	20
299	67	61-70	4.78287	6.17204	10	10	80	40
300	67	61-70	3.8296	2.51368	10	10	20	20
301	67	61-70	5.36804	3.92187	10	10	10	10
302	68	61-70	4.49023	6.74759	10	10
303	68	61-70	9.98941	12.6948	80	10	160	80
304	68	61-70	37.5179	36.1299	160	80	80	80
305	68	61-70	12.5347	13.791	40	10	160	20
306	69	61-70	2.07417	3.27684	10	10	20	20
307	69	61-70	5.41865	4.7482	10	10	20	40
308	69	61-70	52.2933	48.0962	320	160	1280	320
309	70	61-70	2.36763	1.42504	20	10	40	40
310	70	61-70	17.3648	15.9347	10	10	640	160
311	71	71-90	7.817	7.38532	10	10	80	20
312	71	71-90	1.68648	1.78267	10	10	80	20
313	71	71-90	4.5236	5.87979	10	10	160	40
314	72	71-90	3.66979	7.28663	10	10	20	40
315	72	71-90	3.88882	4.70823	20	10	80	80
316	72	71-90	3.01065	2.04629	20	10	20	10
317	73	71-90	14.0977	12.0467	20	20	160	80
318	73	71-90	17.5012	14.4148	80	20	160	80
319	74	71-90	1.99164	1.56922	10	10	20	80
320	74	71-90	28.6081	20.8808	40	40	160	40
321	74	71-90	340.553	5.67521	320	10	80	20
322	75	71-90	23.6272	18.6341	40	10	160	80
323	75	71-90	4.41765	2.21744	20	10	80	80
324	75	71-90	38.0789	35.7541	80	40	320	80
325	75	71-90	31.2431	45.7015	80	40	320	80
326	76	71-90	1.31244	1.33334	10	10	10	20
327	76	71-90	115.109	73.1798	10	10	40	20
328	76	71-90	32.5322	40.3687	80	40	20	20
329	77	71-90	15.4492	12.6798	40	20	40	160
330	77	71-90	3.60854	3.03591	10	10	10	20
331	77	71-90	107.346	92.3813	160	40	640	40
332	77	71-90	3.93273	3.52458	10	10	320	80
333	78	71-90	12.8723	9.11516	20	10	20	20
334	78	71-90	8.3105	5.95294	10	10	40	40
335	78	71-90	0.5	0.623291	10	10	320	20
336	79	71-90	17.6509	14.8782	10	10	40	40
337	80	71-90	0.5	0.5	10	10	10	10
338	80	71-90	39.113	45.7317	160	160	80	40
339	80	71-90	21.4999	23.8088	40	40	40	10
340	81	71-90	25.6684	16.2368	160	10	80	40
341	82	71-90	4.73492	4.84539	10	10	40	20
342	83	71-90	15.6229	6.08821	80	10	40	40
343	83	71-90	7.68568	6.10795	40	40	10	10
344	85	71-90	2.37706	2.73283	20	10	160	80
345	85	71-90	3.62039	3.3322	10	10	160	40
346	85	71-90	48.3385	38.0186	80	40	5120	640
347	86	71-90	11.2009	19.7328	20	20	40	20
348	87	71-90	1.57545	1.34044	10	10	20	20
349	89	71-90	35.2404	34.948	320	80	80	40
350	89	71-90	2.16677	2.62786	10	10	40	20
351	90	71-90	30.6193	26.6816	160	40	640	320
352	90	71-90	63.2094	132.352	320	160	160	20

## Sheet: Fig 2
Figure 2
Participant	ELISA 3c2.A pre	ELISA 3c2.A post	ELISA 3c2.A2 pre	ELISA 3c2.A2 post	FRNT 3c2.A pre	FRNT 3c2.A post	FRNT 3c2.A2 pre	FRNT 3c2.A2 post	ELLA 3c2.A pre	ELLA 3c2.A post	ELLA 3c2.A2 pre	ELLA 3c2.A2 post
1	1.25	10.33	0.96	9.52	10	20	10	10	10	10	10	10
2	10.19	18.84	10.51	17.13	10	10	10	10	80	80	40	40
3	4.61	62.15	3.09	48.65	10	320	10	160	20	160	20	40
4	1.3	7.05	0.94	7.52	10	10	10	10	20	160	10	20
5	6.53	11.22	6.65	7.67	10	20	10	10	40	80	10	10
6	2.13	2.04	1.97	1.34	10	10	10	10	10	10	10	10
7	0.7	34.77	0.69	48.15	10	20	10	10	10	10	10	10
8	3.78	8.32	5.13	12.79	10	10	10	10	10	80	10	40
9	5.3	9.12	8.43	9.63	10	10	10	10	20	20	20	20
10	2.7	11.99	3.75	19.91	10	20	10	20	20	80	10	20
11	4.18	0.77	3.87	0.7	10	10	10	10	10	10	10	10
12	3.46	9.46	2.3	7.36	10	10	10	10	10	160	10	10
13	20.81	38.07	16.06	21.25	10	40	10	40	10	10	10	10
14	14.08	23.45	7.58	17.32	10	20	10	10	40	160	20	40

## Sheet: Fig 3
Figure 3
Participant	ELISA 3c2.A pre	ELISA 3c2.A post	ELISA 3c2.A2 pre	ELISA 3c2.A2 post	FRNT 3c2.A pre	FRNT 3c2.A post	FRNT 3c2.A2 pre	FRNT 3c2.A2 post	ELLA 3c2.A pre	ELLA 3c2.A post	ELLA 3c2.A2 pre	ELLA 3c2.A2 post
1	6.28	54.36	6.18	47.87	10	40	10	40	20	2560	10	1280
2	2.25	33.45	1.58	32.58	10	80	10	40	40	1280	20	640
3	3.28	25.37	3.46	25.3	10	40	10	40	10	80	10	80
4	5.76	11.24	5.44	11.19	10	10	10	10	160	160	80	80
5	23.44	63.69	25.86	66.88	10	80	10	40	40	160	20	40
6	4.21	25.65	5.16	31.49	10	20	10	10	1280	1280	1280	160
